# Supplementary material for: Genome-wide MNase hypersensitivity assay unveils distinct classes of open chromatin associated with H3K27me3 and DNA methylation in Arabidopsis thaliana
Source: Genome Biol. 2020 Feb 3;21:24. doi: 10.1186/s13059-020-1927-5 (PMC6996174; doi:10.1186/s13059-020-1927-5)
Supplement: Supplementary file 3 — Table S2. sMHSs selected for functional validation based on agrobacterium-mediated transient assay. (XLSX 14 kb) [file 13059_2020_1927_MOESM3_ESM.xlsx]

## Sheet: Sheet1
Table S2. sMHSs selected for functional validation based on agrobacterium-mediated transient assay
id	postion	length	type	order	distance to genes	type	fold change comparing to mini promoter	sequence
sMHS1	1:24978007-24978087	80	withK27	rp1	118 bp upstream AT1G66950	promoter	3.13444	AATTTGTAATACTATTGACAAATTTTGTTTTCCTTTGTATACATAATTATTTCTTTTCTTATATACATAAAAAAATGTTC
sMHS2	5:15834792-15834872	80	withK27	rp2	373 bp upstream of AT5G39540	promoter	3.25941	TGTAGGTAGATTCTTATTAACAAAAAAGTGAGCCTATCGAGCCCATGAGGCTGCCTTTTGAGTTTTATTAAGAAAGTGAA
sMHS3	5:20561363-20561438	75	withK27	rp3	171 bp upstream of AT5G50490	promoter	4.93572	GACTTGTGGTTGGTATTATAAGAAGAAAAAAGAAAGAGATTTGTTTTTACTTAAAGTGTATATTATATACCAAAT
sMHS4	5:26234997-26235079	82	withK27	rp4	1,976 bp upsteram of AT5G65640	intergenic	2.83713	TAACTTGGTTTAATAGTTTTTTTTGGTTGTGATGTTACGCCACAAGCACAAATTCTGGGACCTTTATATTGTGTGTATAAAT
sMHS5	5:1023529-1023609	80	withK27	rp5	exon of AT5G03837	exon	10.4343	AGATTTGTTTATATGATAGCGAATATACATGTAGAGAACCAGAAGTTGGTCGGCGTTGAGGATAATTGTAACAGTACTTA
sMHS6	3:3258586-3258665	79	withK27	rp6	1,686 bp upstream of AT3G10470	intergenic	1.50653	TTATGCATATATGTCTTATGTGTGTGTGTGTGAACATGTCAAAAGGTCACTTATCAACCAAACATACTAAATTGAATAA
sMHS7	5:21367489-21367568	79	withK27	rp7	627 bp downstream of AT5G52680	downstream	4.48297	GTGAATTATAAGTATATACAAAGACTAATTAGTTTGAACATAATTCCAAAGTGCAAAATTAGTAAATATCATATACATT
sMHS8	4:13771810-13771881	71	withK27	rp8	intron of AT4G27590	intron	7.48707	TACTAAGTTTCTAATAAAGCTCCAAGAAATCACGTACGTAACTTTCATTGGATCTCTTAATATATACATAA
sMHS9	1:15437424-15437520	96	withK27	rp9	intergenic	intergenic	2.60128	CAAAAGCTAAAAGAGTATTTCCTTGTTAGAAGATACAAAGCCAAAGACTCAAACGGACTTCAGCTACCCCATGAAAGCTTTGAGAAGCAATAAAAG
sMHS10	5:3047890-3047980	90	withK27	rp10	374 bp downstream AT5G09805	downstream	2.15672	TTATACTAAAAACATATATAAAAAGTTGTCTACTCTAAGTGTACAAGAGCCGAGGATAGAAGGGTCGGTTTCTAATTAAACAATTATTGT
sMHS11	3:23385702-23385795	93	noK27	act6	intron of AT3G63300	intron	4.28064	CAAAGTAAACAAAAATTATGAGTCAAAAGAAAAGCAGAGGCAGCAGACAGAAACAGATTTGACTTTGACTCTCCACTTTACAACCTGTGTTTG
sMHS12	2:7945154-7945220	66	noK27	act7	intergenic	intergenic	0.950593	AGAAAAACAAAATCTCTAAAACATCTGGTAAAAAGACGCTAGATGCAAGTTTTATAATCTACATCG
sMHS13	5:12025901-12025986	85	noK27	act8	intergenic	intergenic	2.44854	TGCTTGTCTTTGTATCTTCTAACAAGGATACAATACTTAGGCTTTTAAGATCTGGTTGCGGTTCTAGTTGTTATACTCACTCATA
sMHS14	3:242310-242384	74	noK27	act9	intron of AT3G01650	intron	4.55236	CCAAACATATATAGAATAGACACGTAACGGCTCAAAGTCGGTAATTGGAGGTAACGTGATTGAATCTTCTTCAT
sMHS15	4:10481134-10481216	82	noK27	act10	570bp upsteam AT4G19170	promoter	0.69374	CGAGTTTACTTTTATATCAACAACTACAGACCAAGATTCCCATTTCACGTTGTTGTTTTTTTTTGTTTTTTTTATAAACATT
sMHS16	3:732266-732341	75	noK27	act11	intron of AT3G03170	intron	1.0301	TGGCTTTAGTAATTGTCAGAACAAACCCCAATCATTAGGGTGTATTCTTAAACAATCTTATAGTTTAGGGGTATA
sMHS17	1:26599795-26599856	61	noK27	act12	5' end of AT1G70550	exon	5.57695	CCCAATTGTTATGATATAAGAGGTGGGACGAATCGTGTGTGGGGTAACTATTTTTACTATG
sMHS18	3:3114359-3114439	80	noK27	act13	body at TE(AT3G10110)	TE	9.49474	CTTTGTAATTTATTTTGATACATCGATCGTGGACCCAATTTTTCTGGGCGATCTCAAAACTCTTATTTAACCGTGGACCC
sMHS19	3:9521687-9521779	92	noK27	act15	3 bp upsteam AT3G26050	promoter	4.04145	ACAATTAGATGAAACGTTTTCTATAAATGACGTAATAAAAATAAGGGAAGTGGCCGTTGGGGAAATTTAAATCATATGCTTAGAGTTCGGAC
sMHS20	5:4051081-4051157	76	noK27	act16	3' UTR of AT5G12840	3' UTR	4.83659	GAGGCAATGATTATATTAGCCAAAGTGTGTGTCTCTCTCTCCTCTCAGAGCTTTGGCTTTTTTTATTATGGTGCAC

## Sheet: Sheet2
Chr4	10481134	10481216	82	noK27	act10	Chr4	10481785	10483857	AT4G19170	.	+	TAIR10	gene	.	ID=AT4G19170;Note=protein_coding_gene;Name=AT4G19170	570
Chr3	732266	732341	75	noK27	act11	Chr3	731890	732875	AT3G03170	.	+	TAIR10	gene	.	ID=AT3G03170;Note=protein_coding_gene;Name=AT3G03170	0
Chr1	26599795	26599856	61	noK27	act12	Chr1	26597151	26600219	AT1G70550	.	+	TAIR10	gene	.	ID=AT1G70550;Note=protein_coding_gene;Name=AT1G70550	0
Chr3	3114359	3114439	80	noK27	act13	Chr3	3116109	3117671	AT3G10110	.	+	TAIR10	gene	.	ID=AT3G10110;Note=protein_coding_gene;Name=AT3G10110	1671
Chr1	2849010	2849096	86	noK27	act14	Chr1	2848347	2852270	AT1G08890	.	+	TAIR10	gene	.	ID=AT1G08890;Note=protein_coding_gene;Name=AT1G08890	0
Chr3	9521687	9521779	92	noK27	act15	Chr3	9521781	9524552	AT3G26050	.	+	TAIR10	gene	.	ID=AT3G26050;Note=protein_coding_gene;Name=AT3G26050	3
Chr5	4051081	4051157	76	noK27	act16	Chr5	4050690	4053606	AT5G12840	.	-	TAIR10	gene	.	ID=AT5G12840;Note=protein_coding_gene;Name=AT5G12840	0
Chr3	23385702	23385795	93	noK27	act17	Chr3	23384987	23387842	AT3G63300	.	+	TAIR10	gene	.	ID=AT3G63300;Note=protein_coding_gene;Name=AT3G63300	0
Chr3	23385702	23385795	93	noK27	act6	Chr3	23384987	23387842	AT3G63300	.	+	TAIR10	gene	.	ID=AT3G63300;Note=protein_coding_gene;Name=AT3G63300	0
Chr2	7945154	7945220	66	noK27	act7	Chr2	7945997	7948468	AT2G18280	.	+	TAIR10	gene	.	ID=AT2G18280;Note=protein_coding_gene;Name=AT2G18280	778
Chr5	12025901	12025986	85	noK27	act8	Chr5	12076892	12078603	AT5G32440	.	+	TAIR10	gene	.	ID=AT5G32440;Note=protein_coding_gene;Name=AT5G32440	50907
Chr3	242310	242384	74	noK27	act9	Chr3	242010	245268	AT3G01650	.	+	TAIR10	gene	.	ID=AT3G01650;Note=protein_coding_gene;Name=AT3G01650	0
Chr1	24978007	24978087	80	withK27	rp1	Chr1	24978204	24984619	AT1G66950	.	+	TAIR10	gene	.	ID=AT1G66950;Note=protein_coding_gene;Name=AT1G66950	118
Chr5	3047890	3047980	90	withK27	rp10	Chr5	3047217	3047517	AT5G09805	.	+	TAIR10	gene	.	ID=AT5G09805;Note=protein_coding_gene;Name=AT5G09805	-374
Chr5	15834792	15834872	80	withK27	rp2	Chr5	15833742	15834420	AT5G39540	.	-	TAIR10	gene	.	ID=AT5G39540;Note=protein_coding_gene;Name=AT5G39540	-373
Chr5	20561363	20561438	75	withK27	rp3	Chr5	20560433	20561187	AT5G50490	.	-	TAIR10	gene	.	ID=AT5G50490;Note=protein_coding_gene;Name=AT5G50490	-177
Chr5	26234997	26235079	82	withK27	rp4	Chr5	26237054	26239084	AT5G65640	.	+	TAIR10	gene	.	ID=AT5G65640;Note=protein_coding_gene;Name=AT5G65640	1976
Chr5	1023529	1023609	80	withK27	rp5	Chr5	1023527	1023683	AT5G03837	.	-	TAIR10	gene	.	ID=AT5G03837;Note=protein_coding_gene;Name=AT5G03837	0
Chr3	3258586	3258665	79	withK27	rp6	Chr3	3260350	3261854	AT3G10470	.	+	TAIR10	gene	.	ID=AT3G10470;Note=protein_coding_gene;Name=AT3G10470	1686
Chr5	21367489	21367568	79	withK27	rp7	Chr5	21365812	21366863	AT5G52680	.	+	TAIR10	gene	.	ID=AT5G52680;Note=protein_coding_gene;Name=AT5G52680	-627
Chr4	13771810	13771881	71	withK27	rp8	Chr4	13771184	13772594	AT4G27590	.	+	TAIR10	gene	.	ID=AT4G27590;Note=protein_coding_gene;Name=AT4G27590	0
Chr1	15437424	15437520	96	withK27	rp9	Chr1	15432575	15434674	AT1G40390	.	-	TAIR10	gene	.	ID=AT1G40390;Note=protein_coding_gene;Name=AT1G40390	-2751
