# Supplementary material for: Genome-wide MNase hypersensitivity assay unveils distinct classes of open chromatin associated with H3K27me3 and DNA methylation in Arabidopsis thaliana
Source: Genome Biol. 2020 Feb 3;21:24. doi: 10.1186/s13059-020-1927-5 (PMC6996174; doi:10.1186/s13059-020-1927-5)
Supplement: Supplementary file 4 — Table S3. Top 30 most enriched TFs and their binding motifs within sMHSs. (XLSX 14 kb) [file 13059_2020_1927_MOESM4_ESM.xlsx]

## Sheet: sheet1
Table S3. Top 30 most enriched TFs and their binding motifs within sMHSs.
rank	motif_ID	gene name*	consensus	p-value	adj_p-value	E-value
1	M0119_1.02	AT4G17950	DATATAATTN	3.07e-1356	2.93e-1352	9.04e-1350
2	M0145_1.02	(AT5G62260)_(Medicago_truncatula)_(DBD_0.92)	AAAATAAT	1.75e-789	1.89e-785	5.86e-783
3	M0844_1.02	ATHB22	NWATAATWTAWNN	3.32e-646	2.30e-642	7.10e-640
4	M0849_1.02	ATHB-12	KWWWWWWWWM	8.68e-289	8.67e-285	2.68e-282
5	M1317_1.02	EPR1	AGATATTTH	6.84e-239	7.63e-235	2.36e-232
6	M0854_1.02	ATHB16	TAATMATT	6.25e-211	4.52e-207	1.4e-204
7	M1351_1.02	(AT4G01280)_(Dictyostelium_discoideum)_(DBD_0.89)	AGATATTW	1.79e-195	1.55e-191	4.79e-189
8	M0588_1.02	AT2G20110	DTTTAAAW	1.02e-176	8.74e-173	2.7e-170
9	M0583_1.02	ATGRP2B	TTTTTWTT	2.67e-160	4.67e-156	1.44e-153
10	M1365_1.02	(LHY)_(Oryza_sativa)_(DBD_0.91)	NAGATATTW	3.78e-130	5e-126	1.54e-123
11	M0590_1.02	SOL1	DTTTRAAT	2.4e-118	2.47e-114	7.62e-112
12	M0589_1.02	AT3G04850	AWTTYRAAWT	4.1e-111	5.17e-107	1.6e-104
13	M1403_1.02	NTL9	TTAAGTAAT	5.23e-103	1.56e-99	4.82e-97
14	M1303_1.02	(AT5G52660)_(Cannabis_sativa)_(DBD_0.98)	NAGATATTW	5.08e-78	2.42e-74	7.48e-72
15	M1842_1.02	HAT5	AATAATTG	5.68e-65	4.25e-61	1.31e-58
16	M0843_1.02	ATHB6	NYAATHATD	3.03e-47	3.87e-43	1.2e-40
17	M0372_1.02	AZF2	NASTGDN	1.36e-44	3.8e-40	1.18e-37
18	M0648_1.02	ATDOF2.4	DWAAAGN	1.88e-44	5.45e-40	1.69e-37
19	M0591_1.02	AT4G29000	NATTTGAATN	1.98e-39	1.69e-35	5.23e-33
20	M0370_1.02	STZ	NASTRDN	6.7e-39	2.03e-34	6.28e-32
21	M1209_1.02	(WOX14)_(Zea_mays)_(DBD_0.73)	TCAATCAA	2.21e-37	2.36e-33	7.29e-31
22	M0657_1.02	DOF5.6	NDWAAAGB	3.5e-37	9.74e-33	3.01e-30
23	M0653_1.02	CDF2	VAAAAAGYDN	7.89e-34	1.78e-29	5.51e-27
24	M0374_1.02	AT3G53600	NASTRNN	1.66e-33	5.15e-29	1.59e-26
25	M0378_1.02	AZF1	NASTGNN	3.68e-33	1.11e-28	3.44e-26
26	M0376_1.02	RBE	NASTDNN	1.06e-30	3.24e-26	1e-23
27	M0121_1.02	(AT4G21895)_(Brachypodium_distachyon)_(DBD_0.77)	RNAWWWHAR	1.8e-29	6.17e-25	1.91e-22
28	M0377_1.02	RHL41	NAGTRNN	3.42e-28	1.05e-23	3.24e-21
29	M0375_1.02	AT5G04390	NASTDNN	8.43e-28	2.62e-23	8.09e-21
30	M0848_1.02	HAT3	BYAATCAW	2.3e-27	4.28e-23	1.32e-20
* TFs with repressive function were highlighted by bold.
